# Supplementary material for: Integrated GWAS and Transcriptome Analysis to Identify Genes Underlying Plant Height and Ear Height Plasticity in Maize Germplasm
Source: Genes (Basel). 2025 Oct 16;16(10):1225. doi: 10.3390/genes16101225 (PMC12563082; doi:10.3390/genes16101225)
Supplement: Supplementary file 1 [file genes-16-01225-s001.zip]

Archive with 3 entries (2 files):
- Table/
- Table/Supplementary Table1 The 77 loci significantly associated with trait plasticity.xlsx
- Table/Supplementary Table2 The 164 candidate genes associated with the plasticity of PH and EH.xlsx
