# Supplementary material for: Integrated GWAS and Transcriptome Analysis to Identify Genes Underlying Plant Height and Ear Height Plasticity in Maize Germplasm
Source: Genes (Basel). 2025 Oct 16;16(10):1225. doi: 10.3390/genes16101225 (PMC12563082; doi:10.3390/genes16101225)
Supplement: Supplementary file 1 [file genes-16-01225-s001.zip › Table/Supplementary Table1 The 77 loci significantly associated with trait plasticity.xlsx]

## Sheet: Supplementary Table1
NO.	SNP	Chr.	Pos	P.value	MAF	Trait
1	SYN37815	1	47060939	0.000639033	0.267442	β-PH
2	PZE-101080672	1	65620010	0.000706518	0.28125	β-EH
3	SYN3989	1	65646372	0.00016941	0.417969	β-EH
4	SYN11877	1	230816593	0.000820094	0.160156	β-EH
5	PZE-101189246	1	234240185	0.000392024	0.355469	β-EH
6	PZA00276.18	1	292092865	0.000549906	0.282946	β-PH
7	SYNGENTA1501	1	297570743	0.000184752	0.48062	β-PH
8	PHM8499.24	1	297570807	0.000690784	0.290698	β-PH
9	PZA00432.4	1	297570924	0.000350146	0.48062	β-PH
10	PZE-102038904	2	19133818	0.00098537	0.20155	β-PH
11	PZE-102070162	2	48402129	0.000842039	0.488372	β-PH
12	SYN36455	2	56997555	0.00080441	0.178295	β-PH
13	PZE-102076143	2	57068983	0.00080441	0.178295	β-PH
14	PZE-102104354	2	129311446	0.000909546	0.213178	β-PH
15	SYN6649	3	32449580	0.000658364	0.441406	β-EH
16	PZE-103041999	3	38884788	0.000158052	0.148438	β-EH
17	PZE-103042028	3	38962535	0.00056997	0.167969	β-EH
18	PZE-103042032	3	38962999	0.00056997	0.167969	β-EH
19	PZE-103042038	3	38976006	0.000340172	0.15625	β-EH
20	PZE-103042081	3	39038075	0.000179591	0.15625	β-EH
21	PZA00380.5	3	39489976	0.000519563	0.113281	β-EH
22	PZE-103132216	3	186575238	0.000562065	0.191406	β-EH
23	PUT-163a-71772352-3548	3	186589019	0.000941514	0.445312	β-EH
24	PZE-103149560	3	201894539	0.00096436	0.0546875	β-EH
25	PZE-103184138	3	227429366	0.000114886	0.171875	β-EH
26	PZE-104021108	4	22424675	0.000804352	0.410853	β-PH
27	SYN6695	4	239723476	0.000200782	0.324219	β-EH
28	SYN22075	4	239791578	9.97864e-05	0.308594	β-EH
29	SYN22077	4	239791848	0.00025271	0.316406	β-EH
30	PUT-163a-91875212-4781	5	7684721	0.000257111	0.0658915	β-PH
31	PZE-105113540	5	169724997	0.000276731	0.484375	β-EH
32	PZE-105116521	5	173090060	0.000405382	0.302326	β-PH
33	PZE-106026913	6	63389174	0.000411434	0.277344	β-EH
34	PZE-106034609	6	79820749	0.000623582	0.417969	β-EH
35	PZE-106035812	6	82064536	3.21279e-05	0.164062	β-EH
36	PZE-106035943	6	82281185	0.000107916	0.117188	β-EH
37	PZE-107113192	7	156406773	0.000965811	0.430233	β-PH
38	PZE-108019899	8	18801098	0.00074654	0.46875	β-EH
39	PZA00793.2	8	64421988	0.000132513	0.363281	β-EH
40	PZE-108049171	8	82922799	0.000932942	0.359375	β-EH
41	PZE-108055835	8	99559119	9.53554e-05	0.285156	β-EH
42	PZE-108055835	8	99559119	0.000689526	0.290698	β-PH
43	PZE-108078396	8	132757352	0.000888075	0.289062	β-EH
44	SYNGENTA1033	8	133529759	0.000623548	0.25969	β-PH
45	PZE-108086296	8	141980910	0.000534693	0.217054	β-PH
46	PZE-108086318	8	142056477	0.000185838	0.406977	β-PH
47	PZE-109000243	9	568209	0.000193299	0.251938	β-PH
48	PZE-109000440	9	1042412	0.000367683	0.46124	β-PH
49	PZE-109020307	9	20516795	0.000747304	0.267442	β-PH
50	PZE-109029355	9	31831073	0.000290287	0.437984	β-PH
51	SYN14107	9	38298746	0.000547163	0.418605	β-PH
52	PZE-109032519	9	38631364	0.000547163	0.418605	β-PH
53	PZE-109032531	9	38640189	0.000547163	0.418605	β-PH
54	PZE-109033621	9	41677631	0.000577908	0.449612	β-PH
55	PZA02861.13	9	42849025	0.000547163	0.418605	β-PH
56	PZE-109034151	9	42851668	0.000547163	0.418605	β-PH
57	PZE-109034153	9	42852613	0.000314546	0.430233	β-PH
58	PZA03469.1	9	42852770	0.00015637	0.360465	β-PH
59	SYN18774	9	43300454	0.000547163	0.418605	β-PH
60	PZE-109034703	9	44002798	0.000501515	0.44186	β-PH
61	SYN32589	9	44358191	0.000407681	0.434109	β-PH
62	PZE-109049728	9	83501906	0.000913144	0.441406	β-EH
63	PZE-109063741	9	103336106	0.000773387	0.488372	β-PH
64	SYNGENTA2313	9	103341102	0.000447872	0.492248	β-PH
65	PUT-163a-60356802-2809	9	103341210	0.000299689	0.484496	β-PH
66	PZE-109063758	9	103345492	0.000447872	0.492248	β-PH
67	PZE-109063776	9	103479617	0.000352917	0.457364	β-PH
68	PZE-109073790	9	115759835	0.000219214	0.213178	β-PH
69	SYN4635	9	117258167	0.000914227	0.399225	β-PH
70	PZE-110015387	10	15034077	0.000368806	0.449219	β-EH
71	SYN9726	10	81941958	0.000940037	0.352713	β-PH
72	PZE-110043015	10	81943565	0.000329557	0.449219	β-EH
73	PZE-110043055	10	82012941	0.000420342	0.46875	β-EH
74	PZE-110044162	10	83977994	0.000653043	0.285156	β-EH
75	PZE-110047566	10	88767030	0.000342698	0.371094	β-EH
76	SYN10867	10	148090450	0.000998875	0.425781	β-EH
