# Supplementary material for: Integrated GWAS and Transcriptome Analysis to Identify Genes Underlying Plant Height and Ear Height Plasticity in Maize Germplasm
Source: Genes (Basel). 2025 Oct 16;16(10):1225. doi: 10.3390/genes16101225 (PMC12563082; doi:10.3390/genes16101225)
Supplement: Supplementary file 1 [file genes-16-01225-s001.zip › Table/Supplementary Table2 The 164 candidate genes associated with the plasticity of PH and EH.xlsx]

## Sheet: Supplementary Table2
NO.	Candidate genes	Function
1	Zm00001d003605	Uncharacterized protein
2	Zm00001d003606	Uncharacterized protein
3	Zm00001d003607	F-box domain-containing protein
4	Zm00001d003773	OTU-like cysteine protease family protein
5	Zm00001d003774	Metallo-hydrolase/oxidoreductase superfamily protein
6	Zm00001d003775	OJ000126_13.10 protein%3B protein
7	Zm00001d004709	Transcription coactivators
8	Zm00001d008763	Enhancer of polycomb-like transcription factor protein
9	Zm00001d009469	Protein PLASTID MOVEMENT IMPAIRED 2
10	Zm00001d009848	60S ribosomal protein L18-3
11	Zm00001d009849	NifU-like protein 4 mitochondrial
12	Zm00001d009851	Clustered mitochondria protein
13	Zm00001d010154	Uncharacterized protein
14	Zm00001d011034	Dehydroascorbate reductase like1
15	Zm00001d011036	Legumin-like protein%253B Putative rmlC-like cupins superfamily protein
16	Zm00001d011037	MAP kinase phosphatase isoform 1%253B MAP kinase phosphatase isoform 2
17	Zm00001d011038	UDP-galactose/UDP-glucose transporter 5
18	Zm00001d011040	Uncharacterized protein
19	Zm00001d011061	Pectin acetylesterase 5
20	Zm00001d011062	Probable protein phosphatase 2C 4
21	Zm00001d011063	Metallothionein-like protein 2C
22	Zm00001d011066	Protein kinase APK1A chloroplastic
23	Zm00001d011068	Kinetochore protein SPC25
24	Zm00001d011069	NAD(P)-binding Rossmann-fold superfamily protein
25	Zm00001d011070	GRAS transcription factor [Source:UniProtKB/TrEMBL%3BAcc:K7V627]
26	Zm00001d011319	ABC transporter G family member 40
27	Zm00001d011321	V-type proton ATPase subunit c''2
28	Zm00001d011323	Agamous-like MADS-box protein AGL62
29	Zm00001d011325	Integral membrane Yip1 family protein
30	Zm00001d011326	Plant Tudor-like RNA-binding protein
31	Zm00001d011327	Plant Tudor-like RNA-binding protein
32	Zm00001d013287	Uncharacterized protein
33	Zm00001d013288	Protein kinase superfamily protein
34	Zm00001d013289	Transmembrane BAX inhibitor motif-containing protein 4
35	Zm00001d013290	Transmembrane emp24 domain-containing protein p24beta3
36	Zm00001d013295	Nuclear pore complex protein Nup214
37	Zm00001d013296	ATP sulfurylase 1 chloroplastic
38	Zm00001d013298	Uncharacterized protein
39	Zm00001d013299	Protein kinase domain containing protein
40	Zm00001d013300	Histone H2A
41	Zm00001d013301	Sec23/Sec24 protein transport family protein
42	Zm00001d013302	Auxin-responsive protein IAA14
43	Zm00001d016714	Chaperone protein dnaJ-related
44	Zm00001d016715	Pollen Ole e 1 allergen and extensin family protein
45	Zm00001d016817	Uncharacterized protein
46	Zm00001d021733	Pentatricopeptide repeat-containing protein chloroplastic
47	Zm00001d021734	Pentatricopeptide repeat-containing protein chloroplastic
48	Zm00001d021736	Cellulose synthase-like protein D3
49	Zm00001d023682	ABC transporter F family member 1
50	Zm00001d023683	Phospholipid transfer protein54
51	Zm00001d023684	Subtilisin1
52	Zm00001d024630	Myb92 - MYB-transcription factor 92
53	Zm00001d024631	Erythronate-4-phosphate dehydrogenase family protein
54	Zm00001d024632	RING/U-box superfamily protein
55	Zm00001d024634	Probable aquaporin NIP5-1
56	Zm00001d024635	Chaperone protein dnaJ A6 chloroplastic
57	Zm00001d024807	MAP kinase6
58	Zm00001d024808	Probable GTP-binding protein OBGM mitochondrial
59	Zm00001d024809	Mybr81 - MYB-related-transcription factor 81
60	Zm00001d024810	Mybr33 - MYB-related-transcription factor 33
61	Zm00001d026645	K(+) efflux antiporter 2 chloroplastic
62	Zm00001d026647	DNA mismatch repair protein MSH3
63	Zm00001d026649	Opaque endosperm7
64	Zm00001d026650	C2 calcium/lipid-binding plant phosphoribosyltransferase family protein
65	Zm00001d026651	Expressed protein%3B protein
66	Zm00001d026652	DNA binding protein
67	Zm00001d026655	Uncharacterized protein
68	Zm00001d028814	Pathogenesis-related protein 10
69	Zm00001d028815	Pathogenesis-related protein 10
70	Zm00001d029339	Transcription factor bHLH47
71	Zm00001d029341	Aldose 1-epimerase
72	Zm00001d032683	Auxin response factor 16
73	Zm00001d032773	Peroxisome biogenesis protein 12
74	Zm00001d032776	Cellulose synthase10
75	Zm00001d032777	Uncharacterized protein
76	Zm00001d034597	PAPA-1-like conserved region family protein
77	Zm00001d034598	Pre-mRNA branch site p14-like protein
78	Zm00001d034600	Sphingomyelin synthetase family protein
79	Zm00001d034601	Nactf49 - NAC-transcription factor 49
80	Zm00001d034602	Brown midrib2
81	Zm00001d034605	Ethylene-responsive transcription factor ERF118
82	Zm00001d034824	Galactose mutarotase-like superfamily protein
83	Zm00001d034826	Elongation factor G-1 mitochondrial
84	Zm00001d036013	LIMR family protein
85	Zm00001d036341	General regulatory factor27
86	Zm00001d036342	Vesicle-associated protein 1-1
87	Zm00001d036343	Uncharacterized protein
88	Zm00001d036345	Yellow endosperm1
89	Zm00001d036346	MLO-like protein
90	Zm00001d036348	Putative RING zinc finger domain superfamily protein
91	Zm00001d036351	Putative glycosyl transferase family protein
92	Zm00001d040190	hydroxyproline-rich glycoprotein family protein
93	Zm00001d040204	Gap junction beta-4 protein
94	Zm00001d040205	Non-specific phospholipase C6
95	Zm00001d040211	Uncharacterized protein
96	Zm00001d040212	Transmembrane protein
97	Zm00001d040213	Uncharacterized protein
98	Zm00001d040342	Anaphase-promoting complex subunit 5
99	Zm00001d040344	UBP1-associated protein 2A
100	Zm00001d040620	Eukaryotic aspartyl protease family protein
101	Zm00001d042329	Mitochondrial import receptor subunit TOM20-4
102	Zm00001d043109	Probable ADP-ribosylation factor GTPase-activating protein AGD14
103	Zm00001d043110	Beta-glucosidase 11
104	Zm00001d043113	ADP-ribosylation factor A1E
105	Zm00001d043604	RAN GTPase-activating protein 2
106	Zm00001d043606	40S ribosomal protein S24
107	Zm00001d043607	Hexokinase6
108	Zm00001d043609	MEK homolog1
109	Zm00001d043610	Uncharacterized protein
110	Zm00001d044535	WAT1-related protein
111	Zm00001d044536	LysM domain receptor-like kinase 3
112	Zm00001d044537	Selenium-binding protein-like
113	Zm00001d044538	Uncharacterized protein
114	Zm00001d044540	DNA replication licensing factor MCM4
115	Zm00001d044541	SPX domain-containing protein 3
116	Zm00001d044542	F-box domain-containing protein
117	Zm00001d044543	Aquaporin SIP1-1
118	Zm00001d044724	Microtubule-associated protein 70-1
119	Zm00001d044728	Class I heat shock protein 3
120	Zm00001d044729	Cysteine-rich repeat secretory protein 15
121	Zm00001d044730	Probable peroxygenase 4
122	Zm00001d044732	ABA-induced protein
123	Zm00001d044734	U-box domain-containing protein 21
124	Zm00001d045381	DNA-repair protein XRCC1
125	Zm00001d045382	PRP38 family protein
126	Zm00001d045383	Deoxy xylulose synthase3
127	Zm00001d045384	Superoxide dismutase [Fe] 3 chloroplastic
128	Zm00001d045385	Cysteine-rich transmembrane domain-containing protein
129	Zm00001d045386	Ethylene-responsive transcription factor RAP2-2
130	Zm00001d045387	Fatty acyl-ACP thioesterase2
131	Zm00001d045388	Putative D-mannose binding lectin receptor-like protein kinase family protein
132	Zm00001d045661	Zinc finger protein CONSTANS-LIKE 16
133	Zm00001d045782	DNA oxidative demethylase ALKBH2
134	Zm00001d045783	Binding
135	Zm00001d045785	Leucine-rich repeat receptor-like serine/threonine/tyrosine-protein kinase SOBIR1
136	Zm00001d045788	UDP-glycosyltransferase 72B1
137	Zm00001d045826	DUF679 domain membrane protein 7
138	Zm00001d045845	Peroxidase 1
139	Zm00001d045846	Peroxidase 1
140	Zm00001d045848	ATP-dependent DNA helicase, EC:3.6.4.12
141	Zm00001d045849	Aspartyl protease AED1
142	Zm00001d045855	Aspartyl protease AED1
143	Zm00001d045873	Putative endo-1%252C4-beta-mannosidase family protein
144	Zm00001d045875	grp5 - glycine-rich protein5
145	Zm00001d046783	Scarecrow-like protein 18
146	Zm00001d046784	Alpha carbonic anhydrase 7
147	Zm00001d046786	Photosystem I chlorophyll a/b-binding protein 3-1 chloroplastic
148	Zm00001d046788	Serine/arginine repetitive matrix protein 2
149	Zm00001d047110	Trehalose-6-phosphate phosphatase11
150	Zm00001d047115	Extensin-like protein
151	Zm00001d047116	Extensin-like protein
152	Zm00001d047117	Extensin-like protein
153	Zm00001d049265	O-methyltransferase ZRP4
154	Zm00001d053972	DNAJ heat shock family protein
155	Zm00001d053974	Uncharacterized protein
156	Zm00001d053975	Beta-amylase 8
157	Zm00001d053977	Protein CASP
158	Zm00001d053978	Alpha/beta-Hydrolases superfamily protein
159	Zm00001d053981	Probable pyridoxal 5'-phosphate synthase subunit PDX2
160	Zm00001d053984	Anthranilate phosphoribosyltransferase
161	Zm00001d053985	Ubiquitin-conjugating enzyme E2C-binding protein
162	Zm00001d053986	Pentatricopeptide repeat-containing protein
163	Zm00001d053987	Uncharacterised conserved protein (UCP030365)
164	Zm00001d053989	RING/U-box protein
